# Supplementary material for: Organic Amendments Alter Soil Hydrology and Belowground Microbiome of Tomato (Solanum lycopersicum)
Source: Microorganisms. 2021 Jul 22;9(8):1561. doi: 10.3390/microorganisms9081561 (PMC8399880; doi:10.3390/microorganisms9081561)
Supplement: Supplementary file 1 [file microorganisms-09-01561-s001.zip]

Archive with 4 entries (4 files):
- Figure S1.pdf
- Figure S2.pdf
- Figure S3.pdf
- Supplemental InformationV3_clean.pdf
